# Supplementary material for: A 46,XY Female DSD Patient with Bilateral Gonadoblastoma, a Novel SRY Missense Mutation Combined with a WT1 KTS Splice-Site Mutation
Source: PLoS One. 2012 Jul 18;7(7):e40858. doi: 10.1371/journal.pone.0040858 (PMC3399878; doi:10.1371/journal.pone.0040858)
Supplement: Table S1 — SRY mutation literature overview. NA.: not available, GB: gonadoblastoma, DG: dysgerminoma, SE: seminoma, YST: yolk sac tumor, OT: ovotestis, S: streak, DS: dysgenetic testis, T: testis, ov st: ovarian stroma, GD: gonadal dysgenesis. POF: Premature Ovarian Failure. (XLS) [file pone.0040858.s001.xls]

## Sheet: Sheet1
Histology description		Phenotype	Mutation	Functionality	Reference
GB	dysgenetic gonads, right microscopic GB	Female (complete GD)	p.E89K	almost completely abolished SRY DNA binding activity	[1]
GB	proliferation atypical germ cells admixed with GB	Female (complete GD)	Q57R	NA	[2]
GB	GB left	Female (complete GD)	C>G pos 184 (arg>gly)	NA	[3]
GB	GB (both patients)	Female (complete GD)	C>T pos 220 (glu>stop)	NA	[3]
GB	GB bilateral	Female (complete GD)	T>C pos 233 (met>thr)	NA	[3]
GB	Li Streak, right GB	Female (complete GD)	A>T pos259, codon 87 Asn>Tyr, (nucl pos 3,258 in HMG box)	NA	[4]
GB	Streaks, right GB	Female but little clitoromegaly	A>G pos 271, codon91 Ser>Gly, (publ: pos 681), S91G	Reduced ability of mutant protein to bind specifically to DNA	[5]
GB	GB	Female (complete GD)	A>T pos 274, codon 92 Lys>Stop	NA	[6]
GB	Streak with bilateral gonadoblastoma in oldest sister (16)	Female (complete GD), 2 sisters (newborn and 16)	C>T pos 289, codon 97 Gln>Stop	Incomplete DNA binding domain	[7]
GB	GB	Female (complete GD)	Y127F, A>T pos 380	Abolished binding capacity	[8]
GB	Bilateral GB	Female (complete GD)	Subst C at +352, A118P	Greatly reduced binding activity	[9]
GB	Bilateral GB	Female (complete GD)	G>T pos 209, W70L	50% reduction nuclear import	[10]
GB	Streaks, right GB	Female (complete GD)	A113T, G>A pos 337, ala>thr, codon113, (publ: pos 747)	NA	[11]
GB	1. bilateral GB +metas 2. encaps GB + streak	Females (2x), (complete GD)	F67V, (pos 199,T>G)	NA	[12]
DG	1. dysgerminoma right. 2.ovarial stroma differentiation of streak gonad, no follicular cells. 3.no histology	Family. Female (all complete GD)	P125L, C>T pos 374, codon 125 Pro>Leu, (publ: pos 681)	Reduced ability of mutant protein to bind specifically to DNA	[5]
GB DG	1. Right GB, Left Dysgerminoma. 2. streak no malignancy	Female (complete GD), 2 sisters	T>A pos 488, codon 163 Leu>stop	NA	[13]
SE GB DG	1. Seminoma. 2. A. left GB, ri DG, B. bilateral GB	Family. 1. father, mosaic state c.72del: hypospadia, cryptorchidism. 2. 2 sisters, Complete GD	c.71delA codon24. stop pos 60	NA	[14]
GB SE	1. bilateral streaks + GB. 2. testicular seminoma	Family. 1. turner, 45x 79%, 46XY 21%. 2. father, mutation in mosaic form	Del C>frame shift L94fsX180	NA	[15]
GB	1. Gonadal dysgenesis. 2. bilateral GB.	Family. 1. and 2. Female (complete GD). Father, mutation in mosaic form	c.347T>C p.Leu>Ser	Strong reduction in DNA affinity.	[54]
YST	Yolk sac tumor (pT4) with chorionic giant cells	Female (complete GD)	G>A pos 284 codon 95 Gly>Glu	NA	[16]
OT	Ovotestis	Female. Ambiguous genitalia. (Ovotesticular DSD)	T>C pos 237 codon 79 Ala>Ala. (silent)	NA	[17]
OT	Ovotestis	Female. Ambiguous genitalia. (Ovotesticular DSD)	T>A pos 302, codon 101, Leu>His	NA	[17]
OT	Ovotestis (unilateral)	Female. (true hermaphroditism)	T>C codon 60 pos 179, Val>Ala	NA	[18]
S	Bilateral streaks	Female. (Turner, 45X) (2x)	S18N, G>A pos 53	NA	[19]
S	Streak gonads	Female (complete GD)	G>A pos 209 codon 70 (Trp>Stop)	NA	[20]
S	Streak	Female (complete GD)	C>A pos 306 (mr in table pos 226), Ser>Arginine pos 76	NA	[21]
S	Streak	Female (complete GD)	C>G pos 270, codon 90 Ile>Met, (publ : nucl pos 680)	N.a. (but in other study by Harley et al 1992 Science, this mutation à reduced DNA binding	[22]
S	Streak	Female (complete GD)	A>T pos 317, codon106 Lys>Ale (publ: nucl pos 727)	NA	[22]
S	Streak	Female (complete GD), 46XY9h+	Deletion A pos 324, codon 108, frameshift. (publ: nucl pos 734)	NA	[22]
S	Streak, no malignancy	Female (complete GD)	G>A pos 320 codon 107 Trp>stop	NA	[23]
S	Streak, no malignancy	Female (complete GD)	AGAG deletion pos 363-366, codon 121-122, frameshift	1/3 protein affected, non functionality is supposed	[24]
S	Gonadal streak removed	Female (complete GD)	Tyr129stop	NA	[25]
S	Ultrasound: streak	Female (complete GD)	A>T +275, K92M	Reduced binding activity	[9]
S	Streak, No GB	Turner, 45x (80%), 46 XY (20%)	Insertion T, frame shift. N82X	NA	[26]
S	Streak, No GB	Turner, 45x (86%), 46 XY (14%)	Insertion A frameshift. L159fsX167 downstream HMG	NA	[26]
S	Streak, No GB	Turner, 45x (89%), 46 XY (11%), also ambiguous genitalia	G>C codon 74, Q74H	NA	[26]
S	Streak, No GB	Female (complete GD)	C>T pos 132, Arg>Gly	NA	[27]
S	Bilateral Streak, no GB	Female (complete GD)	Deletion A in codon 82 at position +244>frame shift	NA	[28]
S	streak	Family, 1. complete GD, 2. healthy father	Pos 8 C>T third codon, S3L	Protein remodelling: could disrupt N terminal a helix	[29]
S DS	Streak (R), dysgenetic testis (L), wollfian and mularian ducts	Male, (ambiguous genitalia, partial GD)	G>A pos 53, S18N	NA	[30]
S T	1 and 2. streak with overialinke stroma and absence GC left, right: prepubertal testis. 3. both gonads ovarian like stroma and absence of GC	Family, Different phenotypes: (compete (1,3) à partial (2) GD)	R30I	affects mainly SRY PKA phosphorylation, therefore reducing DNA-binding activity	[31]
S	Right side consisted entirely of fibroadipose tissue. The left gonad small amount of ovarian sromalike tissue. No follicles were seen; cluster of tubular structures was present. One of the tubules was ciliated, reminiscent of epididymis.	Female, (POF)	Gln2Stop	No protein due to stop codon	[32]
S	Streak gonads with ovarian stroma, no germ cells	Female (complete GD)	G>A pos 192, codon 64 (Met64Leu)	NA	[33]
	Cystic gonad with ovarian stroma and no germ cells	Female (complete GD)	G>C pos 178, codon 60 (Val60Leu)	NA	[33]
ov st	Fragments of mesothelial tissue with a highly fibrotic stroma and cystic epithelial inclusion	Female (complete GD)	GG>AT pos 224-225, codon75 (Arg>Asn)	NA	[34]
ov st	ovarian like stroma, absence germ cells, hilus cell hyperplasia	Female (complete GD)	N65H	No DNA binding activity in vitro	[31]
ov st	Ovarian stroma, no tubules	Female (complete GD)	T>C pos 203 codon 68 (Ile>Thr)	NA	[35]
ov st	Ovarian stroma, no tubules	Female (complete GD)	T>A pos 381 codon 127, (Tyr>stop)	NA	[35]
NA	Germ Cells neg	Female (complete GD)	C>T pos 277, codon 93 (Gln>stop)	NA	[36]
NA	No GB	Female (complete GD)	C>T pos 397 (Arg>Trp)	NA	[3]
NA	No GB	Female (complete GD)	S143C	NA	[2]
NA	NA	Female (complete GD)	I90M	NA	[37]
NA	NA	Female (complete GD)	p.G95R	electrostatic repulsion caused by the proximity of positive charges that could destabilize the tip of helix 2	[1]
NA	NA	Female (complete GD)	T>A pos 12 (Tyr>stop)	NA	[38]
NA	NA	Female, (45x, 47XYY)	T deletion pos 12 (Tyr>stop)	NA	[39]
NA	NA	Female (complete GD)	pos 191 T>G, M64R	NA	[40]
NA	NA	Female (complete GD)	codon 43 pos 127 lys>stop, K43X	NA	[40]
NA	NA	Female (complete GD)	pos 199 T>G, F67V	NA	[40]
NA	NA	Female (complete GD)	G>A pos 209 codon 70 (Trp>stop)	NA	[41][42]
NA	NA	Female (complete GD)	G>C pos 283 codon 95 (Gly>Arg)	NA	[41]
NA	NA	Female (complete GD)	C>T pos 256, codon 86 Arg>Stop	NA	[43]
NA	NA	Female (complete GD)	T>C, pos 326, codon 109 Phe>Ser	No differences in DNA binding compared to WT	[44]
NA	NA	Female (complete GD)	A>G pos 380, codon 127 Tyr>Cys	Abolished SRY protein binding ability (binding specificity in paper..)	[45]
NA	NA	Sex reversal, Partial GD	T>A pos 385, Y129N	Lower degree of cooperativity in binding	[46]
NA	NA	Female (complete GD)	C254T>C, M85T	NA	[47]
NA	NA	Female (complete GD)	c.391C>T, R130X	NA	[47]
NA	NA	Female (complete GD)	A>G codon Glu38Gly	NA	[48]
NA	NA	Female (complete GD)	T>A, nucl pos 387	NA	[48]
NA	NA	Female (complete GD)	T>A codon 129 pos 387, Tyr>stop	NA	[49]
NA	NA	Female (complete GD)	c.294G>A, Trp98stop	NA	[50]
NA	NA	Family. 3 females (complete GD)	c.334G>A, Glu112Leu	NA	[50]
NA	NA	Female (complete GD)	Three base pair deletion promotor SRY in one of the Sp1 binding sites	Abolished Sp1 binding in vitro	[51]
NA	NA	Female (complete GD)	insA 103 stop, F67L	NA	[52]
NA	NA	Female (complete GD)		NA	[53]
NA.: not available, GB: gonadoblastoma, DG: dysgerminoma, SE: seminoma, YST: yolk sac tumor, OT: ovotestis, S: streak, DS: dysgenetic testis, T: testis, ov st: ovarian stroma, GD: gonadal dysgenesis
POF: Premature Ovarian Failure
1	Cunha, J.L., et al., The novel p.E89K mutation in the SRY gene inhibits DNA binding and causes the 46,XY disorder of sex development. Braz J Med Biol Res, 2011. 44(4): p. 361-5.
2	Shahid, M., et al., Two new novel point mutations localized upstream and downstream of the HMG box region of the SRY gene in three Indian 46,XY females with sex reversal and gonadal tumour formation. Mol Hum Reprod, 2004. 10(7): p. 521-6.
3	Affara, N.A., I.J. Chalmers, and M.A. Ferguson-Smith, Analysis of the SRY gene in 22 sex-reversed XY females identifies four new point mutations in the conserved DNA binding domain. Hum Mol Genet, 1993. 2(6): p. 785-9.
4	Okuhara, K., et al., A novel missense mutation in the HMG box region of the SRY gene in a Japanese patient with an XY sex reversal. J Hum Genet, 2000. 45(2): p. 112-4.
5	Schmitt-Ney, M., et al., Two novel SRY missense mutations reducing DNA binding identified in XY females and their mosaic fathers. Am J Hum Genet, 1995. 56(4): p. 862-9.
6	Muller, J., M. Schwartz, and N.E. Skakkebaek, Analysis of the sex-determining region of the Y chromosome (SRY) in sex reversed patients: point-mutation in SRY causing sex-reversion in a 46,XY female. J Clin Endocrinol Metab, 1992. 75(1): p. 331-3.
7	Bilbao, J.R., L. Loridan, and L. Castano, A novel postzygotic nonsense mutation in SRY in familial XY gonadal dysgenesis. Hum Genet, 1996. 97(4): p. 537-9.
8	Jordan, B.K., et al., Familial mutation in the testis-determining gene SRY shared by an XY female and her normal father. J Clin Endocrinol Metab, 2002. 87(7): p. 3428-32.
9	Shahid, M., et al., Analysis of the SRY gene in two sex-reversed XY sisters identifies two new novel point mutations in the high mobility group box domain. Fertil Steril, 2008. 90(4): p. 1199 e1-8.
10	Hersmus, R., et al., A novel SRY missense mutation affecting nuclear import in a 46,XY female patient with bilateral gonadoblastoma. Eur J Hum Genet, 2009. 17(12): p. 1642-9.
11	Zeng, Y.T., et al., A new de novo mutation (A113T) in HMG box of the SRY gene leads to XY gonadal dysgenesis. J Med Genet, 1993. 30(8): p. 655-7.
12	Hines, R.S., et al., Paternal somatic and germ-line mosaicism for a sex-determining region on Y (SRY) missense mutation leading to recurrent 46,XY sex reversal. Fertil Steril, 1997. 67(4): p. 675-9.
13	Tajima, T., et al., A novel mutation localized in the 3' non-HMG box region of the SRY gene in 46,XY gonadal dysgenesis. Hum Mol Genet, 1994. 3(7): p. 1187-9.
14	Isidor, B., et al., Familial frameshift SRY mutation inherited from a mosaic father with testicular dysgenesis syndrome. J Clin Endocrinol Metab, 2009. 94(9): p. 3467-71.
15	Shahid, M., et al., A SRY-HMG box frame shift mutation inherited from a mosaic father with a mild form of testicular dysgenesis syndrome in Turner syndrome patient. BMC Med Genet, 2010. 11: p. 131.
16	Schaffler, A., et al., Identification of a new missense mutation (Gly95Glu) in a highly conserved codon within the high-mobility group box of the sex-determining region Y gene: report on a 46,XY female with gonadal dysgenesis and yolk-sac tumor. J Clin Endocrinol Metab, 2000. 85(6): p. 2287-92.
17	Braun, A., et al., True hermaphroditism in a 46,XY individual, caused by a postzygotic somatic point mutation in the male gonadal sex-determining locus (SRY): molecular genetics and histological findings in a sporadic case. Am J Hum Genet, 1993. 52(3): p. 578-85.
18	Hiort, O., B. Gramss, and G.T. Klauber, True hermaphroditism with 46,XY karyotype and a point mutation in the SRY gene. J Pediatr, 1995. 126(6): p. 1022.
19	Canto, P., et al., A mutation in the 5' non-high mobility group box region of the SRY gene in patients with Turner syndrome and Y mosaicism. J Clin Endocrinol Metab, 2000. 85(5): p. 1908-11.
20	Graves, P.E., et al., Ascertainment and mutational studies of SRY in nine XY females. Am J Med Genet, 1999. 83(2): p. 138-9.
21	Imai, A., A. Takagi, and T. Tamaya, A novel sex-determining region on Y (SRY) missense mutation identified in a 46,XY female and also in the father. Endocr J, 1999. 46(5): p. 735-9.
22	Hawkins, J.R., et al., Evidence for increased prevalence of SRY mutations in XY females with complete rather than partial gonadal dysgenesis. Am J Hum Genet, 1992. 51(5): p. 979-84.
23	Iida, T., et al., A novel nonsense mutation in the HMG box of the SRY gene in a patient with XY sex reversal. Hum Mol Genet, 1994. 3(8): p. 1437-8.
24	Jager, R.J., et al., A human XY female with a frame shift mutation in the candidate testis-determining gene SRY. Nature, 1990. 348(6300): p. 452-4.
25	Giuffre, M., et al., Identification of a new nonsense mutation (Tyr129Stop) of the SRY gene in a newborn infant with XY sex-reversal. Am J Med Genet A, 2004. 128A(1): p. 46-7.
26	Shahid, M., et al., Three new novel point mutations localized within and downstream of high-mobility group-box region in SRY gene in three Indian females with Turner syndrome. J Clin Endocrinol Metab, 2005. 90(4): p. 2429-35.
27	Uehara, S., et al., Complete XY gonadal dysgenesis and aspects of the SRYgenotype and gonadal tumor formation. J Hum Genet, 2002. 47(6): p. 279-84.
28	Kellermayer, R., et al., A novel frame shift mutation in the HMG box of the SRY gene in a patient with complete 46,XY pure gonadal dysgenesis. Diagn Mol Pathol, 2005. 14(3): p. 159-63.
29	Gimelli, G., et al., Identification and molecular modelling of a novel familial mutation in the SRY gene implicated in the pure gonadal dysgenesis. Eur J Hum Genet, 2007. 15(1): p. 76-80.
30	Domenice, S., et al., A novel missense mutation (S18N) in the 5' non-HMG box region of the SRY gene in a patient with partial gonadal dysgenesis and his normal male relatives. Hum Genet, 1998. 102(2): p. 213-5.
31	Assumpcao, J.G., et al., Novel mutations affecting SRY DNA-binding activity: the HMG box N65H associated with 46,XY pure gonadal dysgenesis and the familial non-HMG box R30I associated with variable phenotypes. J Mol Med, 2002. 80(12): p. 782-90.
32	Brown, S., et al., A de novo mutation (Gln2Stop) at the 5' end of the SRY gene leads to sex reversal with partial ovarian function. Am J Hum Genet, 1998. 62(1): p. 189-92.
33	Berta, P., et al., Genetic evidence equating SRY and the testis-determining factor. Nature, 1990. 348(6300): p. 448-50.
34	Battiloro, E., et al., A novel double nucleotide substitution in the HMG box of the SRY gene associated with Swyer syndrome. Hum Genet, 1997. 100(5-6): p. 585-7.
35	McElreavy, K., et al., XY sex reversal associated with a deletion 5' to the SRY "HMG box" in the testis-determining region. Proc Natl Acad Sci U S A, 1992. 89(22): p. 11016-20.
36	McElreavey, K.D., et al., XY sex reversal associated with a nonsense mutation in SRY. Genomics, 1992. 13(3): p. 838-40.
37	Dork, T., et al., Independent observation of SRY mutation I90M in a patient with complete gonadal dysgenesis. Hum Mutat, 1998. 11(1): p. 90-1.
38	Veitia, R., et al., Mutations and sequence variants in the testis-determining region of the Y chromosome in individuals with a 46,XY female phenotype. Hum Genet, 1997. 99(5): p. 648-52.
39	Takagi, A., A. Imai, and T. Tamaya, A novel sex-determining region on Y (SRY) nonsense mutation identified in a 45,X/47,XYY female. Fertil Steril, 1999. 72(1): p. 167-9.
40	Scherer, G., et al., Three novel SRY mutations in XY gonadal dysgenesis and the enigma of XY gonadal dysgenesis cases without SRY mutations. Cytogenet Cell Genet, 1998. 80(1-4): p. 188-92.
41	Hawkins, J.R., et al., Mutational analysis of SRY: nonsense and missense mutations in XY sex reversal. Hum Genet, 1992. 88(4): p. 471-4.
42	Assumpcao, J.G., A.T. Guerra, and M. Palandi de Mello, Recurrence of a nonsense mutation in the conserved domain of SRY in a Brazilian patient with 46,XY gonadal dysgenesis. J Pediatr Endocrinol Metab, 1999. 12(3): p. 455-7.
43	Cameron, F.J., et al., Novel mutation in the SRY gene results in 46,XY gonadal dysgenesis. Hum Mutat, 1998. Suppl 1: p. S110-1.
44	Jager, R.J., et al., A familial mutation in the testis-determining gene SRY shared by both sexes. Hum Genet, 1992. 90(4): p. 350-5.
45	Poulat, F., et al., Description and functional implications of a novel mutation in the sex-determining gene SRY. Hum Mutat, 1994. 3(3): p. 200-4.
46	Baud, S., et al., Equilibrium binding assays reveal the elevated stoichiometry and salt dependence of the interaction between full-length human sex-determining region on the Y chromosome (SRY) and DNA. J Biol Chem, 2002. 277(21): p. 18404-10.
47	Liao, X., et al., Mutation analysis of the SRY, NR5A1, and DHH genes in six Chinese 46,XY women. J Matern Fetal Neonatal Med, 2011. 24(6): p. 863-6.
48	Zhou, C., et al., Two novel mutations in SRY gene form Chinese sex reversal XY females. Yi Chuan Xue Bao, 2005. 32(5): p. 443-9.
49	Zhou, C., et al., [46,XY female sex reversal patient with a novel point mutation in the coding sequence of the SRY gene]. Zhonghua Yi Xue Yi Chuan Xue Za Zhi, 2003. 20(5): p. 369-72.
50	Paliwal, P., et al., Identification of novel SRY mutations and SF1 (NR5A1) changes in patients with pure gonadal dysgenesis and 46,XY karyotype. Mol Hum Reprod, 2011. 17(6): p. 372-8.
51	Assumpcao, J.G., et al., A naturally occurring deletion in the SRY promoter region affecting the Sp1 binding site is associated with sex reversal. J Endocrinol Invest, 2005. 28(7): p. 651-6.
52	Zenteno, J.C., et al., A de novo phe671eu mutation in the SRY gene in a patient with complete 46,XY gonadal dysgenesis. J Endocrinol Invest, 2003. 26(11): p. 1117-9.
53	Salehi, L.B., et al., Identification of a novel mutation in the SRY gene in a 46, XY female patient. Eur J Med Genet, 2006. 49(6): p. 494-8.
54	Filges, I., et al., A novel missense mutation in the high mobility group domain of SRY drastically reduses its DNA-binding capacity and causes paternally transmitted 46,XY complete gonadal dysgenesis. Fertility and Sterility, 2011. e-pub before print
