# Supplementary material for: A 46,XY Female DSD Patient with Bilateral Gonadoblastoma, a Novel SRY Missense Mutation Combined with a WT1 KTS Splice-Site Mutation
Source: PLoS One. 2012 Jul 18;7(7):e40858. doi: 10.1371/journal.pone.0040858 (PMC3399878; doi:10.1371/journal.pone.0040858)
Supplement: Table S2 — WT1 mutation literature overview. GB: gonadoblastoma, CIS: carcinoma in situ, DG: dysgerminoma, d.g.: dysgenetic gonad, S: streak, NGT: no gonadal tissue, NA.: not available, GD: gonadal dysgenesis, FSGS: focal segmental glomerulosclerosis, LC: leydig cell. (XLS) [file pone.0040858.s002.xls]

## Sheet: Sheet2
Histology description		Phenotype	Mutation	Functionality	Reference
GB	Bilateral streak with GB. Right TE (smooth muscle, cartilage, nerve tissue and glial elements)	Female (pure GD)	NA	NA	[1]
GB	Bilateral streak with right side GB	Female (pure GD)	NA	NA	[1]
GB	Streak gonad (Right), GB Left side (removed 19 yrs). Unspecific glomerular changes	Female, normal external genitalia, infantile uterus, normal fallopian tubes and vagina	IVS9+4 C>T	Shift in +/-KTS ratio to 0.39	[2]
GB	Streak gonads GB. FSGS	Female, normal external genitalia	IVS9+4 C>T	Shift in +/- KTS ratio	[3]
GB	Right GB, Left Streak	Female, hypotrophic uterus	IVS9+4 C>T	NA	[4]
GB	Streak gonads, Microscopic GB	Female	IVS9+5 G>A	NA	[5]
GB	GB (bilateral)	Female, normal external genitalia	IVS9+5 G>A	NA	[6]
GB	Streak gonads, Bilateral GB	Female	Mut not given, described as a mutation in intron 9	NA	[7]
GB	Left: GB, Right dysgenetic gonad	Female	IVS9+4 C>T	NA	[8]
GB	GB	Female	Not further specified, intron9 mut	NA	[9]
GB	Streak gonads, bilateral GB. FSGS	Female	IVS9+4 C>T	NA	[10]
GB CIS	Bilateral GB and right side CIS. Testis and sex cords. FSGS	Male (perineal hypospadias, urogenital sinus, bifid scrotum and bilateral cryptorchid testes)	IVS9+4 C>T	Less +KTS (shift in +/-KTS ratio from 2.2 to 0.25)	[11]
GB DG	Complete GD, streak gonads, GB DG FSGS	Female (complete GD), Hypoplastic uterus, normal fallopian tubes	IVS9+4 C>T	NA	[12][13]
GB DG	Left: GB and DG. Right: ovarian stroma (streak).	Female, normal external genitalia (slightly hypertrophied clitoris), normal; vagina, prepubertla uterus	Not assessed	NA	[14]
GB DG	GB and DG	Female	IVS9+5 G>A	NA	[15]
GB DG	Left: GB, Right: DG	Female, hypoplastic uterus	Mut not given, described as a mutation in intron 9	NA	[16]
GB DG	Bilateral GB and left DG(11 yr). Developed Pilocytic Astrocytoma (17yr)	Female, normal external genitalia, normal appearing vagina and uterus	IVS9+5 G>A	NA	[17]
GB	Complete GD, streak gonads, GB and metastatic tumor. FSGS	Female (Complete GD), Vestigial uterus, primitive ovarian tissue (left side), no Wolffian structures	IVS9+5 G>A	Shift in +/-KTS ratio to ~0.5	[12][18]
CIS	Testicular atrophy, CIS, arrest at spermatocyte stage, LC nodules	Male (glandular hypospadias, herniotomy)	IVS9+5 G>A	Less +KTS, less SRY and SOX9 expression	[19]
DG	Right DG (13yr, 20x25cm), Left gonad removed, gonadal dysgenesis Retroperitoneal DG 15yr	Female	IVS9+4 C>T	NA	[20]
d.g.	Left and right: dysgenetic gonad	Female	IVS9+4 C>T	NA	[8]
S	Streak gonads, Focal Glomerular Sclerosis	Female, normal external genitalia	IVS9+2 T>C	Shift in +/- KTS ratio	[3]
S	Complete GD, streak gonads	Female (complete GD)	IVS9+4 C>T	NA	[12]
S	Complete GD, streak gonads	Female (complete GD)	IVS9+4 C>T	NA	[12]
S	Complete GD, streak gonads. FSGS and segmental hyalinosis	Female (Complete GD)	IVS9+4 C>T	NA	[12]
S	Streak gonads (removed 17yrs). Retriperitoneal myofibroblastic tumor (23 yrs). FSGS	Female, normal external genitalia, infantile uterus, normal fallopian tubes and vagina	IVS9+4 C>T	NA	[2]
S	Streak gonads. FSGS	Female, normal external genitalia	IVS9+4 C>T *	Shift in +/- KTS ratio	[3]
S	Streak gonads. FSGS	Female, normal external genitalia	IVS9+4 C>T *	Shift in +/- KTS ratio	[3]
S	Streak gonads (tubules and isolated germ cells? Mentioned in text). Wilms’ Tumor 3 yr, no sclerosis of glomeruli	Female, normal external genitalia, hypoplastic uterus	IVS9+4 C>T	NA	[13]
S	Complete GD, streak gonads. FSGS	Female (Complete GD)	IVS9+5 G>A	NA	[12]
S	Complete GD, streak gonads	Female (Complete GD)	IVS9+5 G>A	Shift in +/-KTS ratio to ~0.5	[12][21]
S	Complete GD, streak gonads. FSGS	Female (Complete GD)	IVS9+5 G>A	NA	[12][22]
S	Complete GD, streak gonads. Glomelar Sclerosis	Female (Complete GD), Infantile uterus	IVS9+5 G>A	NA	[12][23]
S	Streak gonads (removed 24 yrs). FSGS	Female, normal external genitalia, infantile uterus, normal fallopian tubes and vagina	IVS9+6 T>A	Shift in +/-KTS ratio to 0.48	[2]
S	Streak gonads	Female, normal external genitalia, vagina, uterus	IVS9+4 C>T	NA	[24]
S	Streak gonads, no malignancy. FSGS	Female	IVS9 +5 G>A	NA	[10]
S	Streak gonads	Female	IVS9+5 G>A	NA	[25]
S	Streak gonads, no signs of malignancy	Female, anfantile uterus	IVS9+4 C>T	NA	[26]
NGT	No gonadal tissue. Bilateral testosterone hilar cell adenoma.	Female, normal external genitalia, small uterus	IVS9+4 C>T	NA	[27]
NA	Focal Glomerular Sclerosis	Female, normal external genitalia	IVS9+5 G>T	Shift in +/- KTS ratio	[3]
NA	Nephrotic syndrome at 9 months. Diffuse mesangial sclerosis	Female, normal external genitalia, Small uterus	IVS9+5 G>A	Shift in +/-KTS ratio to 0.4	[28]
NA	FSGS	Female	IVS9+5 G>A	NA	[29]
NA	Orchidectomy 11 months, testicular tissue?	Female, normal external genitalia, bicornate uterus, normal vagina	IVS9+5 G>A	NA	[30]
NA	NA	4 Female patients	?	?	[31]
NA	NA	Female	Not further specified, intron9 mut	NA	[9]
NA	NA	Female	IVS9+5G>A	NA	[29]
NA	FSGS	Female (Uterus)	IVS9+5G>A	Shift in +/-KTS ratio to 0.67 (1.35 and 1.42 in parents)	[32]
GB: gonadoblastoma, CIS: carcinoma in situ, DG: dysgerminoma, d.g.: dysgenetic gonad, S: streak, NGT: no gonadal tissue, NA.: not available, GD: gonadal dysgenesis,
FSGS: focal segmental glomerulosclerosis, LC: leydig cell
1	Frasier SD, Bashore RA, Mosier HD. Gonadoblastoma Associated with Pure Gonadal Dysgenesis in Monozygous Twins. J Pediatr 1964; 64: 740-745.
2	Barbaux S, Niaudet P, Gubler MC, et al. Donor splice-site mutations in WT1 are responsible for Frasier syndrome. Nat Genet 1997; 17: 467-470.
3	Kikuchi H, Takata A, Akasaka Y, et al. Do intronic mutations affecting splicing of WT1 exon 9 cause Frasier syndrome? J Med Genet 1998; 35: 45-48.
4	Okuhara K, Tajima S, Nakae J, et al. A Japanese case with Frasier syndrome caused by the splice junction mutation of WT1 gene. Endocr J 1999; 46: 639-642.
5	Perez de Nanclares G, Castano L, Bilbao JR, et al. Molecular analysis of Frasier syndrome: mutation in the WT1 gene in a girl with gonadal dysgenesis and nephronophthisis. J Pediatr Endocrinol Metab 2002; 15: 1047-1050.
6	Tajima T, Sasaki S, Tanaka Y, et al. 46,XY phenotypic male with focal segmental glomerulosclerosis caused by the WT1 splice site mutation. Horm Res 2003; 60: 302-305.
7	Saxena AK, van Tuil C, Schultze-Everding A. Frasier syndrome in a pre-menarchal girl: laparoscopic resection of gonadoblastoma. Eur J Pediatr 2006; 165: 917-919.
8	Andrade JG, Guaragna MS, Soardi FC, et al. Clinical and genetic findings of five patients with WT1-related disorders. Arq Bras Endocrinol Metabol 2008; 52: 1236-1243.
9	Auber F, Jeanpierre C, Denamur E, et al. Management of Wilms tumors in Drash and Frasier syndromes. Pediatr Blood Cancer 2009; 52: 55-59.
10	Sinha A, Sharma S, Gulati A, et al. Frasier syndrome: early gonadoblastoma and cyclosporine responsiveness. Pediatr Nephrol 2010; 25: 2171-2174.
11	Melo KF, et al. An unusual phenotype of Frasier syndrome due to IVS9 +4C>T mutation in the WT1 gene: predominantly male ambiguous genitalia and absence of gonadal dysgenesis. J Clin Endocrinol Metab 2002; 87: 2500-2505.
12	Klamt B, Koziell A, Poulat F, et al. Frasier syndrome is caused by defective alternative splicing of WT1 leading to an altered ratio of WT1 +/-KTS splice isoforms. Hum Mol Genet 1998; 7: 709-714.
13	Barbosa AS, Hadjiathanasiou CG, Theodoridis C, et al. The same mutation affecting the splicing of WT1 gene is present on Frasier syndrome patients with or without Wilms' tumor. Hum Mutat 1999; 13: 146-153.
14	Joki-Erkkila MM, Karikoski R, Rantala I, et al. Gonadoblastoma and dysgerminoma associated with XY gonadal dysgenesis in an adolescent with chronic renal failure: a case of Frasier syndrome. J Pediatr Adolesc Gynecol 2002; 15: 145-149.
15	Shimoyama H, Nakajima M, Naka H, et al. A girl with bilateral ovarian tumours: Frasier syndrome. Eur J Pediatr 2002; 161: 81-83.
16	Love JD, DeMartini SD, Coppola CP. Prophylactic bilateral salpingo-oopherectomy in a 17-year-old with Frasier syndrome reveals gonadoblastoma and seminoma: a case report. J Pediatr Surg 2006; 41: e1-4.
17	Subbiah V, Huff V, Wolff JE, et al. Bilateral gonadoblastoma with dysgerminoma and pilocytic astrocytoma with WT1 GT-IVS9 mutation: A 46 XY phenotypic female with Frasier syndrome. Pediatr Blood Cancer 2009; 53: 1349-1351.
18	Koziell A, Charmandari E, Hindmarsh PC, et al. Frasier syndrome, part of the Denys Drash continuum or simply a WT1 gene associated disorder of intersex and nephropathy? Clin Endocrinol (Oxf) 2000; 52: 519-524.
19	Schumacher V, Gueler B, Looijenga LH, et al. Characteristics of testicular dysgenesis syndrome and decreased expression of SRY and SOX9 in Frasier syndrome. Mol Reprod Dev 2008; 75: 1484-1494.
20	Mestrallet G, Bertholet-Thomas A, Ranchin B, et al. Recurrence of a dysgerminoma in Frasier syndrome. Pediatr Transplant 2011; 15: e53-55.
21	Konig A, Jakubiczka S, Wieacker P, et al. Further evidence that imbalance of WT1 isoforms may be involved in Denys-Drash syndrome. Hum Mol Genet 1993; 2: 1967-1968.
22	Bardeesy N, Zabel B, Schmitt K, et al. WT1 mutations associated with incomplete Denys-Drash syndrome define a domain predicted to behave in a dominant-negative fashion. Genomics 1994; 21: 663-664.
23	Bruening W, Bardeesy N, Silverman BL, et al. Germline intronic and exonic mutations in the Wilms' tumour gene (WT1) affecting urogenital development. Nat Genet 1992; 1: 144-148.
24	Auber F, Lortat-Jacob S, Sarnacki S, et al. Surgical management and genotype/phenotype correlations in WT1 gene-related diseases (Drash, Frasier syndromes). J Pediatr Surg 2003; 38: 124-129; discussion 124-129.
25	Buzi F, Mella P, Pilotta A, et al. Frasier syndrome with childhood-onset renal failure. Horm Res 2001; 55: 77-80.
26	Bonte A, Schroder W, Denamur E, et al. Absent pubertal development in a child with chronic renal failure: the case of Frasier syndrome. Nephrol Dial Transplant 2000; 15: 1688-1690.
27	Demmer L, Primack W, Loik V, et al. Frasier syndrome: a cause of focal segmental glomerulosclerosis in a 46,XX female. J Am Soc Nephrol 1999; 10: 2215-2218.
28	Denamur E, Bocquet N, Mougenot B, et al. Mother-to-child transmitted WT1 splice-site mutation is responsible for distinct glomerular diseases. J Am Soc Nephrol 1999; 10: 2219-2223.
29	Fujita S, Sugimoto K, Miyazawa T, et al. A female infant with Frasier syndrome showing splice site mutation in Wilms' tumor gene (WT1) intron 9. Clin Nephrol 2010; 73: 487-491.
30	Bache M, Dheu C, Doray B, et al. Frasier syndrome, a potential cause of end-stage renal failure in childhood. Pediatr Nephrol 2010; 25: 549-552.
31	Gwin K, Cajaiba MM, Caminoa-Lizarralde A, et al. Expanding the clinical spectrum of Frasier syndrome. Pediatr Dev Pathol 2008; 11: 122-127.
32	Li J, Zhao D, Ding J, et al. &lt;i&gt;WT1&lt;/i&gt; mutation and podocyte molecular expression in a Chinese Frasier syndrome patient. Pediatric Nephrology 2007; 22: 2133-2136.

## Sheet: Sheet1
Histology description		Phenotype	Mutation	Functionality	Reference	Reference	Additional comments
GB	Bilateral streak with GB. Right TE (smooth muscle, cartilage, nerve tissue and glial elements)	Female (pure GD)	NA	NA	[1]	Frasier et al. The Journal of Pediatrics 1964; 64(5): 740-745 {, #12386}	Died of chronic renal failure (chronic and subacute glomerulonephritis). Age: 6yrs diagnosed, died at 7,5 yrs
GB	Bilateral streak with right side GB	Female (pure GD)	NA	NA	[1]	Frasier et al. The Journal of Pediatrics 1964; 64(5): 740-745 {, #12386}	Totally asymptomatic, examined because of GD and GB in found in her sister. Age: 6 yrs diagnosed
GB	Streak gonad (Right), GB Left side (removed 19 yrs). Unspecific glomerular changes	Female, normal external genitalia, infantile uterus, normal fallopian tubes and vagina	IVS9+4 C>T	Shift in +/-KTS ratio to 0.39	[2]	Barbaux et al Nature Genetics 1997; 17:467-470 {, #11884}	Proteinuria 2 yrs, unspecific glomerular changes (16 yrs, ESRF 23 yrs
GB	Streak gonads GB. FSGS	Female, normal external genitalia	IVS9+4 C>T	Shift in +/- KTS ratio	[3]	Kikuchi et al 1998; 35:45-48 {, #12383}	Proteinuria 5yr, dialysis from 16 yr
GB	Right GB, Left Streak	Female, hypotrophic uterus	IVS9+4 C>T	NA	[4]	Okuhara Endocrine journal 1999; 46(5):639-642 {, #12395}	Proteinuria 10yr, FSGS 12yr, ESRF 17 yr, LH and FSH elevated
GB	Streak gonads, Microscopic GB	Female	IVS9+5 A40>G?. Like this in abstract (no full paper available (subscription)	?	[5]	Perez de Nanclares J Pediatr Endocrinol Metab 2002;15(7):1047-50 (Only abstract) {, #12405}	?
GB	GB (bilateral)	Female, normal external genitalia	IVS9+5 G>A	NA	[6]	Tajima et al Hormone Research 2003;60(6):302-5 {, #12407}	Proteinuria 6yr, FSGS 7yr. V
GB	Streak gonads, Bilateral GB	Female	Mut not given, described as a mutation in intron 9	NA	[7]	Saxena et al Eur J Pediatrics 2006; 165:917-919 {, #12409}	Proteinuria 5yr, FSGS 6yr
GB	Left: GB, Right dysgenetic gonad	Female	IVS9+4 C>T	NA	[8]	Andrade et al Arq Bras Endocrinol Metab 2008; 25(8):1236-43 {, #12410}	FSH/LH high, E2 low. Renal transplantationa at age 11
GB	GB	Female	Not further specified, intron9 mut	NA	[9]	Auber et al Pediatr Blood Cancer 2009; 52:55-59 {, #12416}	ESRF
GB	Streak gonads, bilateral GB. FSGS	Female	IVS9+4 C>T	NA	[10]	Sinha et al Pediatric Nephrology 2010; 25:2171-2174 {, #12398}	Proteinuria,
GB CIS	Bilateral GB and right side CIS. Testis and sex cords. FSGS	Male (perineal hypospadias, urogenital sinus, bifid scrotum and bilateral cryptorchid testes)	IVS9+4 C>T	Less +KTS (shift in +/-KTS ratio from 2.2 to 0.25)	[11]	Melo et al. Journal of Endocrinology and Metabolism 2002; 87(6):2500-2505 {, #12380}	Elevated LH and FSH, normal T. (No AR mutation found). Delayed adrenarche.Age:19 yrs, FSGS at 5 yrs, end-stage renal failure by 15 yrs
GB DG	Complete GD, streak gonads, GB DG FSGS	Female (complete GD), Hypoplastic uterus, normal fallopian tubes	IVS9+4 C>T	NA	[12][13]	Klamt et al Human Molecular Genetics 1998; 7(4): 709-714 {, #12382}. Barbosa et al Human Mutation 1999; 13:146-153 {, #12384}	Proteinuria 7months, renal failure/dialysisis, 12 yrs. FSH LH elevated
GB DG	Left: GB and DG. Right: ovarian stroma (streak).	Female, normal external genitalia (slightly hypertrophied clitoris), normal; vagina, prepubertla uterus	Not assessed	NA	[14]	Joki-Erkilla et al J Pediatri Adolesc Gynecol 2002; 15:145-149 {, #12403}	Proteinuria 7yr. FSGS. FSH and LH elevated. E2 low. T normal
GB DG	GB and DG	Female	IVS9+5 G>A	?	[15]	Shimoyama et al Eur J Pediatr 2002; 161(2):81-3 (Only abstract) {, #12406}	?
GB DG	Left: GB, Right: DG	Female, hypoplastic uterus	Mut not given, described as a mutation in intron 9	NA	[16]	Love et al J of Pediatric Surgery 2006; 41, E1-4 {, #12408}	Diffuse Mesengial Sclerosis 10yr, ESRF 14yr
GB DG	Bilateral GB and left DG(11 yr). Developed Pilocytic Astrocytoma (17yr)	Female, normal external genitalia, normal appearing vagina and uterus	IVS9+5 G>A	NA	[17]	Subbiah et al Pediatr Blood Cancer 2009; 53: 1349-1351 {, #12411}	Presented at 11 yr with 1 month severe abdominal pain
GB metastasis	Complete GD, streak gonads, GB and metastatic tumor. FSGS	Female (Complete GD), Vestigial uterus, primitive ovarian tissue (left side), no Wolffian structures	IVS9+5 G>A	Shift in +/-KTS ratio to ~0.5	[12][18]	Klamt et al Human Molecular Genetics 1998; 7(4): 709-714 {, #12382}. Koziell et al 2000 Clinical Endocrinology 52, 519-524 {, #12391}	Proteinuria <5 yrs, renal failure/dialysis 10 yrs (renal transplant). Elevated FSH and LH, low E2 and T
CIS	Testicular atrophy, CIS, arrest at spermatocyte stage, LC nodules	Male (glandular hypospadias, herniotomy)	IVS9+5 G>A	Less +KTS, less SRY and SOX9 expression	[19]	Schumacher et al. Molecular Reproduction and Development 2008; 75:1484-1494 {, #12356}	Elevated LH and FSH, very low levels of T.
DG	Right DG (13yr, 20x25cm), Left gonad removed, gonadal dysgenesis Retroperitoneal DG 15yr	Female	IVS9+4 C>T	NA	[20]	Mestrallet et al. Pediatr Transplantation 2011; 15:e53-e55 {, #12412}	FSGS 13yr, nine months later ESRF
Dysg Gonad	Left and right: dysgenetic gonad	Female	IVS9+4 C>T	NA	[8]	Andrade et al Arq Bras Endocrinol Metab 2008; 25(8):1236-43 {, #12410}	Chronic renal disease (dialysis). Prim amenorrhea 15yr
S	Streak gonads, Focal Glomerular Sclerosis	Female, normal external genitalia	IVS9+2 T>C	Shift in +/- KTS ratio	[3]	Kikuchi et al 1998; 35:45-48 {, #12383}	Proteinuria 6yr, dialysis from 23 yr
S	Complete GD, streak gonads	Female (complete GD)	IVS9+4 C>T	NA	[12]	Klamt et al Human Molecular Genetics 1998; 7(4): 709-714 {, #12382}	Proteinuria <5 yrs, renal failure/dialysis 13yrs
S	Complete GD, streak gonads	Female (complete GD)	IVS9+4 C>T	NA	[12]	Klamt et al Human Molecular Genetics 1998; 7(4): 709-714 {, #12382}
S	Complete GD, streak gonads. FSGS and segmental hyalinosis	Female (Complete GD)	IVS9+4 C>T	NA	[12]	Klamt et al Human Molecular Genetics 1998; 7(4): 709-714 {, #12382}	Proteinuria 4 yrs, renal failure/dialysis 16 yrs.
S	Streak gonads (removed 17yrs). Retriperitoneal myofibroblastic tumor (23 yrs). FSGS	Female, normal external genitalia, infantile uterus, normal fallopian tubes and vagina	IVS9+4 C>T	NA	[2]	Barbaux et al Nature Genetics 1997; 17:467-470 {, #11884}	Proteinuria 6yrs, FSGS 6 yrs, ESRF 9yrs
S	Streak gonads. FSGS	Female, normal external genitalia	IVS9+4 C>T *	Shift in +/- KTS ratio	[3]	Kikuchi et al 1998; 35:45-48 {, #12383}	Proteinuria 3yr. Identical twin with *
S	Streak gonads. FSGS	Female, normal external genitalia	IVS9+4 C>T *	Shift in +/- KTS ratio	[3]	Kikuchi et al 1998; 35:45-48 {, #12383}	Proteinuria 3yr. Identical twin with *
S	Streak gonads (tubules and isolated germ cells? Mentioned in text). Wilms’ Tumor 3 yr, no sclerosis of glomeruli	Female, normal external genitalia, hypoplastic uterus	IVS9+4 C>T	NA	[13]	Barbosa et al Human Mutation 1999; 13:146-153 {, #12384}	Proteinuria 12yr. 12yr: elevated FSH and LH, low estradiol
S	Complete GD, streak gonads. FSGS	Female (Complete GD)	IVS9+5 G>A	NA	[12]	Klamt et al Human Molecular Genetics 1998; 7(4): 709-714 {, #12382}	Proteinuria <17yrs, renal failure/dialysis 19 yrs.
S	Complete GD, streak gonads	Female (Complete GD)	IVS9+5 G>A	Shift in +/-KTS ratio to ~0.5	[12][21]	Klamt et al Human Molecular Genetics 1998; 7(4): 709-714 {, #12382}. Konig et al Human Molecular Genetics 1993; 2(11) 1967-1968 {, #12387}	Proteinuria 2yrs, renal failure/dialysis 8 yrs
S	Complete GD, streak gonads. FSGS	Female (Complete GD)	IVS9+5 G>A	NA	[12][22]	Klamt et al Human Molecular Genetics 1998; 7(4): 709-714 {, #12382}. Bardeesy et al, Genomics 1994; 21, 663-665 {, #12388}	Proteinuria 2 yrs, renal failure/dialysis 16 yrs
S	Complete GD, streak gonads. Glomelar Sclerosis	Female (Complete GD), Infantile uterus	IVS9+5 G>A	NA	[12][23]	Klamt et al Human Molecular Genetics 1998; 7(4): 709-714 {, #12382}. Bruening et al Nature Genetics 1992; vol1 144-148 {, #12389}	Nefropathy, infantile uterus, Wolffian duct remnants
S	Streak gonads (removed 24 yrs). FSGS	Female, normal external genitalia, infantile uterus, normal fallopian tubes and vagina	IVS9+6 T>A	Shift in +/-KTS ratio to 0.48	[2]	Barbaux et al Nature Genetics 1997; 17:467-470 {, #11884}	Proteinuria 2 yrs, FSGS 14 yrs, ESRF 35 yrs
S	Streak gonads	Female, normal external genitalia, vagina, uterus	IVS9+4 C>T	NA	[24]	Auber et al J of Pediatric Surgery 2003; 38(1):124-129 {, #12379}	ESRF 9yr, FSGS. High FSH and LH
S	Streak gonads, no malignancy. FSGS	Female	IVS9 +5 G>A	NA	[10]	Sinha et al Pediatric Nephrology 2010; 25:2171-2174 {, #12398}	Proteinuria. FSH and LH elevated
S	Streak gonads	Female	IVS9+5 G>A	NA	[25]	Buzi et al Hormone Research 2001; 55:77-80 {, #12414}	ESRF 7 yr
S	Streak gonads, no signs of malignancy	Female, anfantile uterus	IVS9+4 C>T	NA	[26]	Bonte et al Nephrol Dial Transplant 2000; 15:1688-1690 {, #12394}	FSGS 9yr, FSH and LH elevated, E2 low
NGT	No gonadal tissue. Bilateral testosterone hilar cell adenoma.	Female, normal external genitalia, small uterus	IVS9+4 C>T	NA	[27]	Demmer et al J American Society of Nephrology 1999; 10:2215-2218 {, #12385}	Proteinuria 7yr, FSGS. Ammenorrhea 16 yr
N.a.	Focal Glomerular Sclerosis	Female, normal external genitalia	IVS9+5 G>T	Shift in +/- KTS ratio	[3]	Kikuchi et al 1998; 35:45-48 {, #12383}	Proteinuria 3yr
N.a.	Nephrotic syndrome at 9 months. Diffuse mesangial sclerosis	Female, normal external genitalia, Small uterus	IVS9+5 G>A	Shift in +/-KTS ratio to 0.4	[28]	Denamur J American Society of Nephrology 1999; 10:2219-2223 {, #12392}	Mother with same mutation and FSGS. LH normal range 3yr
N.a.	FSGS	Female	IVS9+5 G>A	NA	[29]	Fujita Clinical Nephrology 2010; 73(6):487-491 {, #12397}	Only abstract available online. Proteinuria.
N.a.	Orchidectomy 11 months, testicular tissue?	Female, normal external genitalia, bicornate uterus, normal vagina	IVS9+5 G>A	NA	[30]	Bache et al Pediatr Nephrol 2010; 25:549-552 {, #12413}	ESRF 7 yr
N.a.	?	4 patients	? Only abstract available online	?	[31]	Gwin et al Pediatric and Developmental Pathology 2008:11(2):122-127 {, #12415}	?
N.a.	?	Female	Not further specified, intron9 mut	NA	[9]	Auber et al Pediatr Blood Cancer 2009; 52:55-59 {, #12416}	Retroperitoneal soft tissue tumor, ESRF
N.a.	?	Female	IVS9+5G>A	NA	[29]	Fujita et al Clinical Nephrology 2010; 73: { ,#12456}	FSGS
N.a.	FSGS	Female (Uterus)	IVS9+5G>A	Shift in +/-KTS ratio to 0.67 (1.35 and 1.42 in parents)	[32]	Li et al Pediatr Nephrol 2007;22:2133-2136 { , #12458}	FSGS (7yrs)
GB: gonadoblastoma,
1	Frasier SD, Bashore RA, Mosier HD. Gonadoblastoma Associated with Pure Gonadal Dysgenesis in Monozygous Twins. J Pediatr 1964; 64: 740-745.
2	Barbaux S, Niaudet P, Gubler MC, et al. Donor splice-site mutations in WT1 are responsible for Frasier syndrome. Nat Genet 1997; 17: 467-470.
3	Kikuchi H, Takata A, Akasaka Y, et al. Do intronic mutations affecting splicing of WT1 exon 9 cause Frasier syndrome? J Med Genet 1998; 35: 45-48.
4	Okuhara K, Tajima S, Nakae J, et al. A Japanese case with Frasier syndrome caused by the splice junction mutation of WT1 gene. Endocr J 1999; 46: 639-642.
5	Perez de Nanclares G, Castano L, Bilbao JR, et al. Molecular analysis of Frasier syndrome: mutation in the WT1 gene in a girl with gonadal dysgenesis and nephronophthisis. J Pediatr Endocrinol Metab 2002; 15: 1047-1050.
6	Tajima T, Sasaki S, Tanaka Y, et al. 46,XY phenotypic male with focal segmental glomerulosclerosis caused by the WT1 splice site mutation. Horm Res 2003; 60: 302-305.
7	Saxena AK, van Tuil C, Schultze-Everding A. Frasier syndrome in a pre-menarchal girl: laparoscopic resection of gonadoblastoma. Eur J Pediatr 2006; 165: 917-919.
8	Andrade JG, Guaragna MS, Soardi FC, et al. Clinical and genetic findings of five patients with WT1-related disorders. Arq Bras Endocrinol Metabol 2008; 52: 1236-1243.
9	Auber F, Jeanpierre C, Denamur E, et al. Management of Wilms tumors in Drash and Frasier syndromes. Pediatr Blood Cancer 2009; 52: 55-59.
10	Sinha A, Sharma S, Gulati A, et al. Frasier syndrome: early gonadoblastoma and cyclosporine responsiveness. Pediatr Nephrol 2010; 25: 2171-2174.
11	Melo KF, Martin RM, Costa EM, et al. An unusual phenotype of Frasier syndrome due to IVS9 +4C>T mutation in the WT1 gene: predominantly male ambiguous genitalia and absence of gonadal dysgenesis. J Clin Endocrinol Metab 2002; 87: 2500-2505.
12	Klamt B, Koziell A, Poulat F, et al. Frasier syndrome is caused by defective alternative splicing of WT1 leading to an altered ratio of WT1 +/-KTS splice isoforms. Hum Mol Genet 1998; 7: 709-714.
13	Barbosa AS, Hadjiathanasiou CG, Theodoridis C, et al. The same mutation affecting the splicing of WT1 gene is present on Frasier syndrome patients with or without Wilms' tumor. Hum Mutat 1999; 13: 146-153.
14	Joki-Erkkila MM, Karikoski R, Rantala I, et al. Gonadoblastoma and dysgerminoma associated with XY gonadal dysgenesis in an adolescent with chronic renal failure: a case of Frasier syndrome. J Pediatr Adolesc Gynecol 2002; 15: 145-149.
15	Shimoyama H, Nakajima M, Naka H, et al. A girl with bilateral ovarian tumours: Frasier syndrome. Eur J Pediatr 2002; 161: 81-83.
16	Love JD, DeMartini SD, Coppola CP. Prophylactic bilateral salpingo-oopherectomy in a 17-year-old with Frasier syndrome reveals gonadoblastoma and seminoma: a case report. J Pediatr Surg 2006; 41: e1-4.
17	Subbiah V, Huff V, Wolff JE, et al. Bilateral gonadoblastoma with dysgerminoma and pilocytic astrocytoma with WT1 GT-IVS9 mutation: A 46 XY phenotypic female with Frasier syndrome. Pediatr Blood Cancer 2009; 53: 1349-1351.
18	Koziell A, Charmandari E, Hindmarsh PC, et al. Frasier syndrome, part of the Denys Drash continuum or simply a WT1 gene associated disorder of intersex and nephropathy? Clin Endocrinol (Oxf) 2000; 52: 519-524.
19	Schumacher V, Gueler B, Looijenga LH, et al. Characteristics of testicular dysgenesis syndrome and decreased expression of SRY and SOX9 in Frasier syndrome. Mol Reprod Dev 2008; 75: 1484-1494.
20	Mestrallet G, Bertholet-Thomas A, Ranchin B, et al. Recurrence of a dysgerminoma in Frasier syndrome. Pediatr Transplant 2011; 15: e53-55.
21	Konig A, Jakubiczka S, Wieacker P, et al. Further evidence that imbalance of WT1 isoforms may be involved in Denys-Drash syndrome. Hum Mol Genet 1993; 2: 1967-1968.
22	Bardeesy N, Zabel B, Schmitt K, et al. WT1 mutations associated with incomplete Denys-Drash syndrome define a domain predicted to behave in a dominant-negative fashion. Genomics 1994; 21: 663-664.
23	Bruening W, Bardeesy N, Silverman BL, et al. Germline intronic and exonic mutations in the Wilms' tumour gene (WT1) affecting urogenital development. Nat Genet 1992; 1: 144-148.
24	Auber F, Lortat-Jacob S, Sarnacki S, et al. Surgical management and genotype/phenotype correlations in WT1 gene-related diseases (Drash, Frasier syndromes). J Pediatr Surg 2003; 38: 124-129; discussion 124-129.
25	Buzi F, Mella P, Pilotta A, et al. Frasier syndrome with childhood-onset renal failure. Horm Res 2001; 55: 77-80.
26	Bonte A, Schroder W, Denamur E, et al. Absent pubertal development in a child with chronic renal failure: the case of Frasier syndrome. Nephrol Dial Transplant 2000; 15: 1688-1690.
27	Demmer L, Primack W, Loik V, et al. Frasier syndrome: a cause of focal segmental glomerulosclerosis in a 46,XX female. J Am Soc Nephrol 1999; 10: 2215-2218.
28	Denamur E, Bocquet N, Mougenot B, et al. Mother-to-child transmitted WT1 splice-site mutation is responsible for distinct glomerular diseases. J Am Soc Nephrol 1999; 10: 2219-2223.
29	Fujita S, Sugimoto K, Miyazawa T, et al. A female infant with Frasier syndrome showing splice site mutation in Wilms' tumor gene (WT1) intron 9. Clin Nephrol 2010; 73: 487-491.
30	Bache M, Dheu C, Doray B, et al. Frasier syndrome, a potential cause of end-stage renal failure in childhood. Pediatr Nephrol 2010; 25: 549-552.
31	Gwin K, Cajaiba MM, Caminoa-Lizarralde A, et al. Expanding the clinical spectrum of Frasier syndrome. Pediatr Dev Pathol 2008; 11: 122-127.
32	Li J, Zhao D, Ding J, et al. &lt;i&gt;WT1&lt;/i&gt; mutation and podocyte molecular expression in a Chinese Frasier syndrome patient. Pediatric Nephrology 2007; 22: 2133-2136.
